# Supplementary material for: Optimization of Ultrasound-Assisted Extraction of Chlorogenic Acid from Potato Sprout Waste and Enhancement of the In Vitro Total Antioxidant Capacity
Source: Antioxidants (Basel). 2023 Feb 1;12(2):348. doi: 10.3390/antiox12020348 (PMC9952679; doi:10.3390/antiox12020348)
Supplement: Supplementary file 1 [file antioxidants-12-00348-s001.zip]

Archive with 1 entries (1 files):
- antioxidants-2146714-supplementary.pdf
